# Supplementary material for: Deep neural network for the determination of transformed foci in Bhas 42 cell transformation assay
Source: Sci Rep. 2021 Dec 2;11:23344. doi: 10.1038/s41598-021-02774-2 (PMC8639770; doi:10.1038/s41598-021-02774-2)
Supplement: Supplementary file 1 — Supplementary Information 1. [file 41598_2021_2774_MOESM1_ESM.txt]

import numpy as np
import pandas as pd
import os
import csv
import time
import copy
import openpyxl
import statistics
import torch
import torch.nn as nn
import torch.optim as optim

from torch.utils.data import Dataset
from PIL import Image
from torch.optim import lr_scheduler
from torchvision import models, transforms
from sklearn.metrics import accuracy_score, recall_score, confusion_matrix, roc_auc_score, roc_curve


# Transform focus images into PyTorch Dataset
class FocusDataset(Dataset):
    def __init__(self, csv_file_path, data_path='focus_candidates', transform=None):
        super(FocusDataset, self).__init__()
        self.images = []
        self.labels = []
        self.names = []

        if transform:
            self.transform = transform
        else:
            self.transform = transforms.Compose([transforms.ToTensor()])

        with open(csv_file_path) as f:
            reader = csv.reader(f)
            data = [row for row in reader]
        for i in range(len(data[0])):
            self.append_data(data_path, data[0][i], data[1][i])

    def append_data(self, path, name, label):
        x = 224
        y = 224
        pil = Image.open(os.path.join(path, name))
        img = pil.resize((x, y)).copy()
        self.images.append(img)
        self.labels.append(int(label))
        self.names.append(name)
        pil.close()
        return

    def __len__(self):
        return len(self.images)

    def __getitem__(self, idx):
        img = self.images[idx]
        label = torch.tensor(self.labels[idx], dtype=torch.float32)
        name = self.names[idx]

        if self.transform:
            img = self.transform(img)

        return img, label, name


class NPDataset(Dataset):
    def __init__(self, data_path='focus_candidates', entry_path='data_entry.xlsx', transform=None, chemi='TPA'):
        super(NPDataset, self).__init__()
        self.images = []
        self.labels = []
        self.names = []

        if chemi == 'TPA':
            self.settings = ['TPA50', 'TPA20']
        elif chemi == 'NP':
            self.settings = ['1-NP1.5', '1-NP1.0', '1-NP0.8', '1-NP0.6', '1-NP0.4', '1-NP0.2']
        elif chemi == 'LCA':
            self.settings = ['LCA25', 'LCA20', 'LCA15', 'LCA10', 'LCA5']

        if transform:
            self.transform = transform
        else:
            self.transform = transforms.Compose([transforms.ToTensor()])

        workbook = openpyxl.load_workbook(entry_path)
        for setting in self.settings:
            sheet = workbook[setting]
            length = len(list(sheet.values))
            entries = sheet.iter_rows(min_row=3, max_row=length, min_col=1, max_col=4)

            for num, _, name, label in entries:
                if num.value == 5:
                    self.names.append(name.value.strip())
                    if label.value.strip() == 'p':
                        self.labels.append(1.)
                    elif label.value.strip() == 'n':
                        self.labels.append(0.)

        for i in range(len(self.names)):
            self.append_data(data_path, self.names[i])

    def append_data(self, path, name):
        x = 224
        y = 224
        pil = Image.open(os.path.join(path, name))
        img = pil.resize((x, y)).copy()
        self.images.append(img)
        pil.close()
        return

    def __len__(self):
        return len(self.images)

    def __getitem__(self, idx):
        img = self.images[idx]
        label = torch.tensor(self.labels[idx], dtype=torch.float32)
        name = self.names[idx]

        if self.transform:
            img = self.transform(img)

        return img, label, name


def calc_mean_std(train_loader):
    means = 0.
    means_x2 = 0.
    for X, _, _ in train_loader:
        means += X.mean(dim=(2, 3)).sum(dim=0)
        means_x2 += torch.mean(X**2, dim=(2, 3)).sum(dim=0)
    means /= len(train_loader)
    means_x2 /= len(train_loader)
    stds = torch.sqrt(means_x2 - means**2)
    return means, stds


# Model training
def train_model(model, criterion, optimizer, dataloaders, dataset_sizes, device, scheduler=None, num_epochs=50):
    since = time.time()
    best_model_wts = copy.deepcopy(model.state_dict())
    best_acc = 0.0
    threshold = 0.5
    sig = nn.Sigmoid()

    train_loss_stack = []
    train_acc_stack = []
    val_loss_stack = []
    val_acc_stack = []

    for epoch in range(num_epochs):
        print('-' * 10)
        print('Epoch {}/{}'.format(epoch+1, num_epochs))

        for phase in ['train', 'val']:
            if phase == 'train':
                model.train()
            else:
                model.eval()

            running_loss = 0.0
            running_corrects = 0

            for inputs, labels, _ in dataloaders[phase]:
                inputs = inputs.to(device)
                labels = labels.to(device)
                preds = []

                optimizer.zero_grad()

                with torch.set_grad_enabled(phase == 'train'):
                    outputs = model(inputs)
                    outputs_sig = sig(outputs)
                    for i in range(len(outputs_sig)):
                        if outputs_sig[i] < threshold:
                            preds.append(0)
                        else:
                            preds.append(1)
                    loss = criterion(outputs.view(1, -1)[0], labels)
                    if phase == 'train':
                        loss.backward()
                        optimizer.step()

                running_loss += loss.item() * inputs.size(0)
                preds_tensor = torch.tensor(preds, dtype=torch.float32)
                preds_tensor = preds_tensor.to(device)
                running_corrects += torch.sum(preds_tensor == labels)

            epoch_loss = running_loss / dataset_sizes[phase]
            epoch_acc = running_corrects.double() / dataset_sizes[phase]
            epoch_acc = epoch_acc.item()
            if phase == 'train':
                train_loss_stack.append(epoch_loss)
                train_acc_stack.append(epoch_acc)
            else:
                val_loss_stack.append(epoch_loss)
                val_acc_stack.append(epoch_acc)
                if epoch_acc > best_acc:
                    best_acc = epoch_acc
                    best_model_wts = copy.deepcopy(model.state_dict())

            print('{} Loss: {:.4f} Acc: {:.4f}'.format(phase, epoch_loss, epoch_acc))

        if scheduler is not None:
            scheduler.step()

    time_elapsed = time.time() - since
    print('-' * 10)
    print('Training complete in {:.0f}m {:.0f}s'.format(time_elapsed // 60, time_elapsed % 60))
    print('best_acc:', best_acc, '\n')

    train_log = {'train_loss': train_loss_stack, 'train_acc': train_acc_stack,
                 'val_loss': val_loss_stack, 'val_acc': val_acc_stack}

    return model, best_acc, best_model_wts, train_log


def training(data_path, train_split_csv, valid_split_csv, save_path):
    # Parameter setting for training
    batch = 32
    repeat = 5
    epoch = 50

    log_stack = {'train_loss': [], 'train_acc': [], 'val_loss': [], 'val_acc': []}
    model_wts = []

    train_data = FocusDataset(train_split_csv, data_path=data_path)
    train_loader = torch.utils.data.DataLoader(train_data, 1, shuffle=False)

    means, stds = calc_mean_std(train_loader)

    data_transforms = {
        'train': transforms.Compose([transforms.RandomAffine(degrees=0, shear=15.0, translate=(0.2, 0.2)),
                                     transforms.RandomRotation(degrees=(-90.0, 90.0)),
                                     transforms.RandomHorizontalFlip(),
                                     transforms.RandomVerticalFlip(),
                                     transforms.ToTensor(),
                                     transforms.Normalize(means, stds)
                                     ]),
        'val': transforms.Compose([transforms.ToTensor(),
                                   transforms.Normalize(means, stds)
                                   ])
    }

    train_data = FocusDataset(train_split_csv, data_path=data_path, transform=data_transforms['train'])
    val_data = FocusDataset(valid_split_csv, data_path=data_path, transform=data_transforms['val'])

    dataloaders = {'train': torch.utils.data.DataLoader(train_data, batch_size=batch, shuffle=True),
                   'val': torch.utils.data.DataLoader(val_data, batch_size=batch, shuffle=False)}

    dataset_sizes = {'train': len(train_data), 'val': len(val_data)}
    print(dataset_sizes)

    for j in range(repeat):
        model_ft = models.resnet18()
        num_ftrs = model_ft.fc.in_features
        model_ft.fc = nn.Linear(num_ftrs, 1)

        device = torch.device("cuda" if torch.cuda.is_available() else "cpu")
        print(device)
        model_ft = model_ft.to(device)

        criterion = nn.BCEWithLogitsLoss()
        optimizer_ft = optim.Adam(model_ft.parameters(), lr=0.0001)
        scheduler = lr_scheduler.CosineAnnealingLR(optimizer_ft, T_max=epoch, eta_min=0)

        print("Trial:", j + 1)
        model_ft, best_acc, best_model_wts, train_log =\
            train_model(model_ft, criterion, optimizer_ft, dataloaders,
                        dataset_sizes, device, scheduler=scheduler, num_epochs=epoch)
        model_wts.append(best_model_wts)

        for key in log_stack.keys():
            log_stack[key] += train_log[key]

    # Save training results
    os.makedirs(save_path, exist_ok=True)
    for key in log_stack.keys():
        vals = np.array(log_stack[key]).reshape((repeat, epoch)).T
        np.savetxt(os.path.join(save_path, key + '.csv'), vals, delimiter=',')

    # Save trained model parameters
    for i in range(repeat):
        torch.save(model_wts[i], os.path.join(save_path, 'model' + str(i) + '.pth'))


def evaluation(test_loader, save_path, prefix='test_'):
    repeat = 5
    labels_stack = []
    outputs_stack = []
    preds_stack = []

    model_ft = models.resnet18()
    num_ftrs = model_ft.fc.in_features
    model_ft.fc = nn.Linear(num_ftrs, 1)
    device = torch.device("cuda" if torch.cuda.is_available() else "cpu")
    model_ft = model_ft.to(device)

    threshold = 0.5
    sig = nn.Sigmoid()

    for i in range(repeat):
        model_ft.load_state_dict(torch.load(os.path.join(save_path, 'model' + str(i) + '.pth')))
        model_ft.eval()
        labels_list = []
        outputs_list = []
        preds_list = []

        with torch.no_grad():
            for inputs, labels, _ in test_loader:
                inputs = inputs.to(device)
                labels = labels.to(device)

                outputs = model_ft(inputs)
                outputs_sig = sig(outputs)
                for k in range(len(outputs_sig)):
                    labels_list.append(labels[k].item())
                    outputs_list.append(outputs_sig[k].item())
                    if outputs_sig[k] < threshold:
                        preds_list.append(0.)
                    else:
                        preds_list.append(1.)

        labels_stack.append(labels_list)
        outputs_stack.append(outputs_list)
        preds_stack.append(preds_list)

    acc_list = [accuracy_score(labels_stack[i], preds_stack[i]) for i in range(repeat)]
    rec_list = [recall_score(labels_stack[i], preds_stack[i]) for i in range(repeat)]
    auc_list = [roc_auc_score(labels_stack[i], outputs_stack[i]) for i in range(repeat)]

    print('-' * 30)
    print('test_acc_mean:', statistics.mean(acc_list))
    print('test_acc_std:', statistics.stdev(acc_list))
    print('test_rec_mean:', statistics.mean(rec_list))
    print('test_rec_std:', statistics.stdev(rec_list))
    print('test_AUC_mean:', statistics.mean(auc_list))
    print('test_AUC_std:', statistics.stdev(auc_list))
    print('-' * 30)
    print(auc_list)
    print('AUC_median:', statistics.median(auc_list))

    df = pd.DataFrame(np.array([acc_list, rec_list, auc_list]).T, columns=['Accuracy', 'Recall', 'AUC'])
    df.to_csv(os.path.join(save_path, prefix + 'result.csv'))

    with open(os.path.join(save_path, prefix + 'confusion_matrix.txt'), 'w') as f:
        for i in range(repeat):
            out_str = '{}\n{}\n\n'.format(i, confusion_matrix(labels_stack[i], preds_stack[i]))
            f.write(out_str)

    for i in range(repeat):
        fpr, tpr, thresholds = roc_curve(labels_stack[i], outputs_stack[i])
        df = pd.DataFrame(np.array([fpr, tpr, thresholds]).T, columns=['FPR', 'TPR', 'Threshold'])
        df.to_csv(os.path.join(save_path, prefix + 'roc' + str(i) + '.csv'), index=False)
