# Supplementary material for: Deep neural network for the determination of transformed foci in Bhas 42 cell transformation assay
Source: Sci Rep. 2021 Dec 2;11:23344. doi: 10.1038/s41598-021-02774-2 (PMC8639770; doi:10.1038/s41598-021-02774-2)
Supplement: Supplementary file 2 — Supplementary Information 2. [file 41598_2021_2774_MOESM2_ESM.txt]

import argparse
import torch
from torch.utils.data import Dataset
from torchvision import transforms
from bhas_cnn import FocusDataset, NPDataset, calc_mean_std, training, evaluation


if __name__ == '__main__':
    parser = argparse.ArgumentParser(description='CNN for Bhas42')
    parser.add_argument('--experiment', type=int, default=1, help='Experiment ID (1 or 2)')
    args = parser.parse_args()

    data_path = './bhas_focus/img/'

    if args.experiment == 1:
        print('Experiment 1')
        split_file_path = './bhas_focus/data_split/7_1_2/'

        training(data_path=data_path, train_split_csv=split_file_path + 'train_7.csv',
                 valid_split_csv=split_file_path + 'validation_1.csv', save_path='./exp_result_1/')

        train_data = FocusDataset(split_file_path + 'train_7.csv', data_path=data_path)
        train_loader = torch.utils.data.DataLoader(train_data, 1, shuffle=False)
        means, stds = calc_mean_std(train_loader)
        data_transforms = transforms.Compose([transforms.ToTensor(), transforms.Normalize(means, stds)])
        test_data = FocusDataset(split_file_path + 'test_2.csv', data_path=data_path, transform=data_transforms)
        test_loader = torch.utils.data.DataLoader(test_data, batch_size=32, shuffle=False)

        evaluation(test_loader=test_loader, save_path='./exp_result_1/', prefix='test_')

    elif args.experiment == 2:
        print('Experiment 2')
        split_file_path = './bhas_focus/data_split/9_1/'

        training(data_path=data_path, train_split_csv=split_file_path + 'train_9.csv',
                 valid_split_csv=split_file_path + 'val_1.csv', save_path='./exp_result_2/')

        train_data = FocusDataset(split_file_path + 'train_9.csv', data_path=data_path)
        train_loader = torch.utils.data.DataLoader(train_data, 1, shuffle=False)
        means, stds = calc_mean_std(train_loader)
        data_transforms = transforms.Compose([transforms.ToTensor(), transforms.Normalize(means, stds)])

        chemi_list = ['TPA', 'NP', 'LCA']
        for chemi in chemi_list:
            test_data = NPDataset(data_path=data_path, entry_path='./bhas_focus/data_entry.xlsx',
                                  transform=data_transforms, chemi=chemi)
            test_loader = torch.utils.data.DataLoader(test_data, batch_size=32, shuffle=False)
            evaluation(test_loader=test_loader, save_path='./exp_result_2/', prefix='test_' + chemi + '_')

    else:
        print('Invalid experiment number...')
