# Supplementary material for: Deep neural network for the determination of transformed foci in Bhas 42 cell transformation assay
Source: Sci Rep. 2021 Dec 2;11:23344. doi: 10.1038/s41598-021-02774-2 (PMC8639770; doi:10.1038/s41598-021-02774-2)
Supplement: Supplementary file 3 — Supplementary Information 3. [file 41598_2021_2774_MOESM3_ESM.txt]

This is the program code used in the CNN experiments in "Deep neural network for the determination　of transformed foci in Bhas 42 cell transformation assay."

Usage:
To run the first experiment (training and evaluating CNN using TPA's focus candidates), use the following command:
    python main.py --experiment 1

To run the second experiment (training CNN using TPA's focus candidates and evaluating it using other chemicals), use the following command:
    python main.py --experiment 2

Note:
The dataset directory "bhas_focus" is assumed to be located in the current directory. The code in "main.py" should be modified if you want to change the dataset directory.

Requirements:
    Python 3.7.10
    Pytorch 1.8.1 (with CUDA)
    torchvision 0.9.1 (with CUDA)
